# Supplementary material for: Physiological and Antioxidant Response to Different Water Deficit Regimes of Flag Leaves and Ears of Wheat Grown under Combined Elevated CO2 and High Temperature
Source: Plants (Basel). 2022 Sep 13;11(18):2384. doi: 10.3390/plants11182384 (PMC9504337; doi:10.3390/plants11182384)
Supplement: Supplementary file 1 [file plants-11-02384-s001.zip]

Archive with 3 entries (3 files):
- Spreadsheet S1_plants-1881609.xlsx
- Spreadsheet S2_plants-1881609.xlsx
- Supplementary Figures_plants-1881609.pdf
